# Supplementary material for: Macrophage scavenger receptor 1 controls Chikungunya virus infection through autophagy in mice
Source: Commun Biol. 2020 Oct 8;3:556. doi: 10.1038/s42003-020-01285-6 (PMC7545163; doi:10.1038/s42003-020-01285-6)
Supplement: Supplementary file 3 — Supplementary Data 1 [file 42003_2020_1285_MOESM3_ESM.xlsx]

## Sheet: Fig.1 
Fig 1A	Msr1						CHIKV						Ifna						Ifnb1						Ifit1						Oas1a
0	0.852428	1.76594	0.345696	1.03594									0.724559	1.19652	1.32696	0.751959			0.875684	1.14468	1.14353	0.836112			0.966184	0.98797	1.23378	0.81202			0.831699	1.28919	1.10759	0.771525
12	19.1012	19.1852	37.5748	20.36			1	1	1	1			1.49561	0.236316	0.944116	0.22575			1.51579	0.242035	0.773034	0.163368			2.50047	8.44605	3.00133	4.02529			6.28099	12.252	10.284	11.2733
24	37.1677	12.8578	47.5966	16.2867			42.6	15.6	19.9	19.6			0.171429	0.480986	0.318455	0.192493			0.167972	0.559223	0.305949	0.264711			3.90049	5.27967	3.56185	2.25372			6.28099	12.252	10.284	11.2733
48	9.90796	20.6058	3.72961	6.66867			958	1871.4	1872.1	288.8			0.146064	0.28123	0.089419	0.175989			0.119883	0.274908	0.056332	0.142199			12.5523	10.0114	5.24439	12.5784			12.6512	9.90651	5.25346	14.443
96	5.70281	4.50302	3.90549	7.40706			11.6	20.9	47.1	14.7			0.203575	0.094441	0.172445	0.118956			0.272882	0.081244	0.22193	0.128642			23.681	6.64583	20.6607	21.513			26.8637	9.42995	18.0223	14.8921
Fig 1B	WT								Msr1-/-
Day 2	1.31516	1.40748	0.659097	0.417478	1.83519	1.80297	0.699449	0.869617	11.3852	24.0491	26.5898	17.2427	20.1587	19.8399	22.5631	13.1892
Day 3	0.282379	0.298901	0.848386	0.384508	0.286226	0.464238	0.626436	0.432373	1.91466	2.22671	0.954702	1.63389	3.2176	2.10148	0.823092	1.61873
Day 5	0.003773	0.001	0.011897	0.001	0.001	0.001	0.004167	0.001	0.008692	0.00475	0.006336	0.027432	0.074593	0.004731	0.001846	0.029915
Fig 1C	WT								Msr1-/-
Day 2	3000	5000	12000	2000	4000	600	15000	17000	160000	88000	121000	56000	95000	77000	147000	185000
Day 3	500	1100	700	2300	600	800	3100	2000	5500	3200	4100	11200	6900	3100	7800	5300
Fig 1D	WT								Msr1-/-
Day 4	1.35	1.91	2.81	0.09	2.14	5.73	4.31	0.74	6.18	10.79	4.01	7.34	9.47	21.46	5.27	4.88
Day 7	0.005032	0.011555	0.001682	0.020799	0.004312	0.012845	0.002664	0.020011	0.009266	0.004539	0.007126	0.009489	0.009556	0.002081	0.003776	0.016339
Fig 1E	WT								Msr1-/-
Day 0	1	1	1	1	1	1	1	1	1	1	1	1	1	1	1	1
Day 4	1.11	1	0.98	0.89	1.25	1.13	1.16	0.97	1.55	1.57	1.66	1.6	1.63	2.13	1.66	1.86
Day 6	1.04	1.13	1.04	1.18	1.23	1.55	1.28	1.24	1.64	1.6	1.72	1.69	1.66	2.36	1.5	1.8
Day 9	0.93	1.08	0.93	1.13	1.3	1.24	1.02	1.13	1.3	1.23	1.28	1.18	1.17	1.62	0.95	1.16
Fig 1G	WT	Msr1-/-
	3	5
	1	4
	2	4
	1.5	3
	3	3
Fig 1H	WT				Msr1-/-
2	0.62	0.85	0.76	0.59	1.58	1.12	1.09	0.99
12	1.27	1.26	1.62	1.4	3.02	2.65	3.19	3.27
24	1.46	1.72	1.16	1.87	5.34	5.78	4.57	4.39

## Sheet: Fig.2
Fig.2B	Mock			CHIKV
WT	0.8	1.2	1.3	12.5	9.8	16.5
Msr1-/-	1.2	0.9	1.5	3.9	4.2	2.9
Fig.2E	WT		ATG12-/-		MSR1-/-
12	1.19	0.84	3.33	2.4	2.41	2.7
24	15.77	18.4	108.5	100.35	97.39	90.53
Fig.2G	WT																														MSR1-/-
Mock	0	1	0	0	2	0	0	0	0	0	0	2	1	0	0	1	1	0	1	0	0	0	0	1	0	1	0	0	0	0	1	0	2	0	1	0	0	2	0	0	1	1	0	0	0	1	0	0	0
CHIKV	12	16	16	20	12	30	15	12	8	10	13	5	25	10	10	16	18	17	4	5	0	0	0	0	0	0	0	0	0	0	2	2	3	3	6	3	3	1	3	4	1	1	1	1	0	0	0	0	0
[truncated: 11 more columns]

## Sheet: Fig.4
Fig.4B	Atg5+/+ +Vec		Atg5+/++Msr1		Atg5-/- +Vec		Atg5-/- +Msr1
0.5	1.08	1	1.86	1.69	3.79	3.33	3.44	2.94
1.5	1.51	1.76	0.37	0.49	5.37	4.59	3.95	3.44
0.5	9.76	11.63	5.55	6.43	39.78	37.04	37.89	32.88
1.5	11.78	10.7	1.97	2.4	44.74	39.27	54.27	52.28
Fig.4C	Vector			MSR1
WT	1.06145	1.02004	0.918507	0.3151	0.256619	0.243522
	Vector				MSR1
ATG12-/-	0.576528	0.625784	1.41643	1.38126	0.948851	0.890234	0.919023	1.00511
	Vector			MSR1
MSR1-/-	0.909953	1.10599	0.984062	0.250473	0.33605	0.673827
Fig.4F	Vec	Vec	FL	ΔFDB	ΔWD40	FL	ΔFDB	ΔWD40
	1.06805	0.709551	0.369841	0.760478	0.36475	0.484638	0.96258	0.597802
	0.982806	0.969276	0.461684	0.798287	0.357243	0.657462	1.33328	0.54148
	0.949328	0.904366	0.385547		0.477966	0.734574	1.20162	0.515834
